# Supplementary material for: A new, well-preserved genus and species of fossil Glaphyridae (Coleoptera, Scarabaeoidea) from the Mesozoic Yixian Formation of Inner Mongolia, China
Source: Zookeys. 2012 Nov 14;(241):67–75. doi: 10.3897/zookeys.241.3262 (PMC3559105; doi:10.3897/zookeys.241.3262)
Supplement: XML Treatment for Cretohypna [file zookeys.241.3262-treatment1.xml]

<!DOCTYPE tp:taxon-treatment
  PUBLIC "-//TaxonX//DTD Taxonomic Treatment Publishing DTD v0 20100105//EN" "tax-treatment-NSO.dtd">
<tp:taxon-treatment xmlns:tp="http://www.plazi.org/taxpub"><tp:treatment-meta><mixed-citation publication-type="journal"><person-group><name><surname>Yan</surname><given-names>Zhuo</given-names></name><name><surname>Nikolajev</surname><given-names>Georgiy V.</given-names></name><name><surname>Ren</surname><given-names>Dong</given-names></name></person-group><article-title>A new, well-preserved genus and species of fossil Glaphyridae (Coleoptera, Scarabaeoidea) from the Mesozoic Yixian Formation of Inner Mongolia, China</article-title><source>Zookeys</source><day>14</day><month>11</month><year>2012</year><volume>2012</volume><issue>241</issue><fpage>67</fpage><lpage>75</lpage><pub-id pub-id-type="doi">10.3897/zookeys.241.3262</pub-id></mixed-citation></tp:treatment-meta><tp:nomenclature><label>Genus</label><tp:taxon-name>
                            <tp:taxon-name-part taxon-name-part-type="genus">Cretohypna</tp:taxon-name-part>
                        <object-id xmlns:xlink="http://www.w3.org/1999/xlink" xlink:type="simple">urn:lsid:zoobank.org:act:687EC908-F0F6-425A-9604-72A9298F9C3F</object-id>
								<object-id xmlns:xlink="http://www.w3.org/1999/xlink" xlink:type="simple">http://species-id.net/wiki/Cretohypna</object-id>
								</tp:taxon-name><tp:taxon-authority>Yan, Nikolajev &amp; Ren</tp:taxon-authority><tp:taxon-status xmlns:xlink="http://www.w3.org/1999/xlink" xlink:type="simple">gen. n.</tp:taxon-status><xref ref-type="fig" rid="F1">Figs 1</xref><xref ref-type="fig" rid="F2">, 2</xref></tp:nomenclature><tp:treatment-sec sec-type="Type species"><title>Type species.</title><p><italic><tp:taxon-name>Cretohypna cristata</tp:taxon-name></italic> sp. n.</p></tp:treatment-sec><tp:treatment-sec sec-type="Etymology"><title>Etymology.</title><p>The generic name refers to the Cretaceous Period of its origin, and the generic name <italic><tp:taxon-name>Anthypna</tp:taxon-name></italic> Eschoscholtz, 1818. Gender: feminine.</p></tp:treatment-sec><tp:treatment-sec sec-type="Diagnosis"><title>Diagnosis.</title><p>Largeelongate oval and compact (head, pronotum and mesothorax are very close to each other) scarab beetle (<xref ref-type="fig" rid="F1">Fig. 1c</xref>). Mandibles and labrum exposed beyond apex of clypeus and clearly visible in dorsal view of head, labrum approximately five times as wide as long. Pronotum subquadrate shaped with concave anterior margin and slightly convex lateral and posterior margins. Scutellum triangular. Mesoepimeron clearly visible from above between pronotum and elytron. Elytra convex and thin, without longitudinal carina; hind wings well-developed. Legs short and strong, mesocoxae moderately separated, protibia with three large teeth on outer margin (<xref ref-type="fig" rid="F1">Fig. 1a</xref>), apex of male mesotibia lamellate (<xref ref-type="fig" rid="F1">Fig. 1b</xref>, arrow); mesotibia and metatibia with 2 apical spurs; male metatarsus shorter than corresponding tibia (<xref ref-type="fig" rid="F1">Fig. 1d</xref>). Abdomen<!--PageBreak--> with six visible sternites, first sternites not obscured by hind coxae. Pygidium exposed beyond apices of elytra.</p></tp:treatment-sec><tp:treatment-sec sec-type="Species composition"><title>Species composition.</title><p>Only the type species is known.</p></tp:treatment-sec><tp:treatment-sec sec-type="Distribution"><title>Distribution.</title><p>The genus is only known from the Early Cretaceous Yixian Formation, Liutiaogou Village, Ningcheng County, Chifeng City, Inner Mongolia, China.</p></tp:treatment-sec><tp:treatment-sec sec-type="Comparison"><title>Comparison.</title><p>According to the fossil record in the family <tp:taxon-name>Glaphyridae</tp:taxon-name>, there are three genera described from the Mesozoic Era: <italic><tp:taxon-name>Glaphyrus</tp:taxon-name></italic> (Nikolajev &amp; Ren, 2011); <italic><tp:taxon-name>Cretoglaphyrus</tp:taxon-name></italic> (<xref ref-type="bibr" rid="B18">Nikolajev 2005</xref>) and <italic><tp:taxon-name>Lithohypna</tp:taxon-name></italic> (<xref ref-type="bibr" rid="B21">Nikolajev et al. 2011</xref>).</p><p>The new genus is readily distinguished from all Mesozoic <tp:taxon-name>Glaphyridae</tp:taxon-name> genera by very long first segment of male metatarsus. The new genus is distinguished from the genus <italic><tp:taxon-name>Glaphyrus</tp:taxon-name></italic> by lamellate apex of mesotibia and slender metafemur; from the genus <italic><tp:taxon-name>Cretoglaphyrus</tp:taxon-name></italic> by moderately separated mesocoxae and elytra without longitudinal carina; from the genus <italic><tp:taxon-name>Lithohypna</tp:taxon-name></italic> by short labrum and triangular scutellum.</p></tp:treatment-sec><tp:treatment-sec><!--Section generated to contain objects referenced in tp:taxon-treatment.--><fig id="F1" position="float" orientation="portrait"><label>Figure 1.</label><caption><p><italic><tp:taxon-name>Cretohypna cristata</tp:taxon-name></italic> Yan, Nikolajev &amp; Ren gen. et sp. n., holotype, registration No. CNU-COL-NN2011003, <bold>a</bold> protibia <bold>b</bold> mesotibia <bold>c</bold> body in dorsal view <bold>d</bold> metatibia and metatarsus.</p></caption><graphic xmlns:xlink="http://www.w3.org/1999/xlink" xlink:href="ZooKeys-241-067-g001.jpg" position="float" orientation="portrait" xlink:type="simple"/></fig><fig id="F2" position="float" orientation="portrait"><label>Figure 2.</label><caption><p><italic><tp:taxon-name>Cretohypna cristata</tp:taxon-name></italic> Yan, Nikolajev &amp; Ren gen. et sp. n., line drawings of holotype <bold>a</bold> dorsal view <bold>b</bold> ventral view.</p></caption><graphic xmlns:xlink="http://www.w3.org/1999/xlink" xlink:href="ZooKeys-241-067-g002.jpg" position="float" orientation="portrait" xlink:type="simple"/></fig></tp:treatment-sec><ref-list><ref id="B18"><mixed-citation xmlns:xlink="http://www.w3.org/1999/xlink" xlink:type="simple"><person-group><name name-style="western"><surname>Nikolajev</surname><given-names>GV</given-names></name></person-group> (<year>2005</year>)<article-title> Scarab beetles of the subfamily Glaphyrinae (Coleoptera, Scarabaeidae) in the Lover Cretaceous of Transbaikalia [Plastinchatousye zhuki podsemeystva Glaphyrinae (Coleoptera,Scarabaeidae) v nizhnem mele Zabaykal’ya].</article-title><source>Zhivotnyy mir Dal’nego Vostoka </source><volume>5</volume>: <fpage>57</fpage>-<lpage>66</lpage>. [In Russian with English abstract]</mixed-citation></ref><ref id="B21"><mixed-citation xmlns:xlink="http://www.w3.org/1999/xlink" xlink:type="simple"><person-group><name name-style="western"><surname>Nikolajev</surname><given-names>GV</given-names></name><name name-style="western"><surname>Wang</surname><given-names>B</given-names></name><name name-style="western"><surname>Zhang</surname><given-names>HC</given-names></name></person-group> (<year>2011</year>)<source> A new fossil genus of the family Glaphyridae (Coleoptera: Scarabaeoidea) from the Lower Cretaceous Yixian Formation. Zootaxa 2811: 47–52.</source></mixed-citation></ref></ref-list></tp:taxon-treatment>
