# Supplementary material for: A new, well-preserved genus and species of fossil Glaphyridae (Coleoptera, Scarabaeoidea) from the Mesozoic Yixian Formation of Inner Mongolia, China
Source: Zookeys. 2012 Nov 14;(241):67–75. doi: 10.3897/zookeys.241.3262 (PMC3559105; doi:10.3897/zookeys.241.3262)
Supplement: XML Treatment for Cretohypna cristata [file zookeys.241.3262-treatment2.xml]

<!DOCTYPE tp:taxon-treatment
  PUBLIC "-//TaxonX//DTD Taxonomic Treatment Publishing DTD v0 20100105//EN" "tax-treatment-NSO.dtd">
<tp:taxon-treatment xmlns:tp="http://www.plazi.org/taxpub"><tp:treatment-meta><mixed-citation publication-type="journal"><person-group><name><surname>Yan</surname><given-names>Zhuo</given-names></name><name><surname>Nikolajev</surname><given-names>Georgiy V.</given-names></name><name><surname>Ren</surname><given-names>Dong</given-names></name></person-group><article-title>A new, well-preserved genus and species of fossil Glaphyridae (Coleoptera, Scarabaeoidea) from the Mesozoic Yixian Formation of Inner Mongolia, China</article-title><source>Zookeys</source><day>14</day><month>11</month><year>2012</year><volume>2012</volume><issue>241</issue><fpage>67</fpage><lpage>75</lpage><pub-id pub-id-type="doi">10.3897/zookeys.241.3262</pub-id></mixed-citation></tp:treatment-meta><tp:nomenclature><tp:taxon-name>
                            <tp:taxon-name-part taxon-name-part-type="genus">Cretohypna</tp:taxon-name-part>
                            <tp:taxon-name-part taxon-name-part-type="species">cristata</tp:taxon-name-part>
                        <object-id xmlns:xlink="http://www.w3.org/1999/xlink" xlink:type="simple">urn:lsid:zoobank.org:act:AFA8B06D-B67F-4767-91F2-DA85652A625E</object-id>
								<object-id xmlns:xlink="http://www.w3.org/1999/xlink" xlink:type="simple">http://species-id.net/wiki/Cretohypna_cristata</object-id>
								</tp:taxon-name><tp:taxon-authority>Yan, Nikolajev &amp; Ren</tp:taxon-authority><tp:taxon-status xmlns:xlink="http://www.w3.org/1999/xlink" xlink:type="simple">sp. n.</tp:taxon-status><xref ref-type="fig" rid="F1">Figs 1</xref><xref ref-type="fig" rid="F2">, 2</xref></tp:nomenclature><tp:treatment-sec sec-type="Etymology"><title>Etymology. </title><p>The specific name is derived from Latin word ‘<italic>crista-’</italic>, which means ‘comb’ or ‘crest’, refers to the presence of a transverse carina on the head.</p></tp:treatment-sec><tp:treatment-sec sec-type="Material"><title>Material.</title><p>Holotype, a well-preserved male specimen in dorsal view, registration No. CNU-COL-NN2011003. Housed in the Key Lab of Insect Evolution &amp; Environmental Changes, College of Life Sciences, Capital Normal University, Beijing, China.</p></tp:treatment-sec><tp:treatment-sec sec-type="Diagnosis"><title>Diagnosis.</title><p>Same as the genus.</p></tp:treatment-sec><tp:treatment-sec sec-type="Description"><title>Description.</title><p>Body large, elongate oval and compact (<xref ref-type="fig" rid="F1">Fig. 1c</xref>). Head nearly as wide as long, the widest part of head at its middle part, obviously narrower than pronotum, with transverse carina; mandibles strong, labrum and mandibles prominent, labrum exposed beyond apex of clypeus, labrum approximately five times as wide as long; mandibles exposed beyond apex of clypeus; eyes large and developed; anterior margin of clypeus moderately rounded, the presence of a transverse carina on the head. Pronotum transverse, nearly subquadrate; the widest part of pronotum at its base; anterior margin of pronotum concave; with lateral margins slightly convex, posterior margin slightly protruding. Scutellum small, triangular, about 2.2 times wider than long. Elytra long and narrow, slightly constricted to the basis, with lateral margins slightly convex, without longitudinal carina, with weak striae on lateral part, convexly constricted to the apex in the apical quarter, dehiscent. Hind wing: both hind wings preserved, well-developed, the RP, RA3+4, RA<sub>4</sub>+RP<sub>1</sub> veins preserved on the fossil. Abdomen with six visible sternites, the first sternites not obscured by hind coxae, pygidium exposed beyond apices of elytra. Genitalia preserved and curved. Procoxa about 2.3 times wider than long, mesocoxae moderately separated. Meso- and metafemur slender. Protibia with three large teeth on <!--PageBreak-->outer margin (<xref ref-type="fig" rid="F1">Fig. 1a</xref>); mesotibia possibly with two transverse carinae on outer margin (<xref ref-type="fig" rid="F1">Fig. 1b</xref>); two spurs at the end of meso- and metatibia; spurs of mesotibia differing distinctly in length; spurs of metatibia subequal in length. Only two mesotarsomeres are preserved in this specimen, relative length of each segment (base to apex) 59: 49; metatarsus with five segments, relative length of each segment (base to apex) 120: 45: 45: 45: 68 (<xref ref-type="fig" rid="F1">Fig. 1d</xref>).</p><fig id="F1" position="float" orientation="portrait"><label>Figure 1.</label><caption><p><italic><tp:taxon-name>Cretohypna cristata</tp:taxon-name></italic> Yan, Nikolajev &amp; Ren gen. et sp. n., holotype, registration No. CNU-COL-NN2011003, <bold>a</bold> protibia <bold>b</bold> mesotibia <bold>c</bold> body in dorsal view <bold>d</bold> metatibia and metatarsus.</p></caption><graphic xmlns:xlink="http://www.w3.org/1999/xlink" xlink:href="ZooKeys-241-067-g001.jpg" position="float" orientation="portrait" xlink:type="simple"/></fig><fig id="F2" position="float" orientation="portrait"><label>Figure 2.</label><caption><p><italic><tp:taxon-name>Cretohypna cristata</tp:taxon-name></italic> Yan, Nikolajev &amp; Ren gen. et sp. n., line drawings of holotype <bold>a</bold> dorsal view <bold>b</bold> ventral view.</p></caption><graphic xmlns:xlink="http://www.w3.org/1999/xlink" xlink:href="ZooKeys-241-067-g002.jpg" position="float" orientation="portrait" xlink:type="simple"/></fig></tp:treatment-sec><tp:treatment-sec sec-type="Measurements"><title>Measurements. </title><p>Body length 16.1 mm, greatest body width 8.4 mm, head length 3.0 mm, head width 3.4 mm, pronotum length 3.1 mm, pronotum width 6.0 mm, elytron length 8.7 mm, elytron width 4.2 mm, length of abdominal segments: 1–0.4 mm, 2–0.3 mm, 3–0.5 mm, 4–0.4 mm, 5–1.5 mm, 6 –0.9 mm.</p></tp:treatment-sec></tp:taxon-treatment>
